# Supplementary material for: Correction: USP12 promotes antiviral responses by deubiquitinating and stabilizing IFI16
Source: PLoS Pathog. 2023 Dec 1;19(12):e1011827. doi: 10.1371/journal.ppat.1011827 (PMC10691705; doi:10.1371/journal.ppat.1011827)
Supplement: S1 File — (XLSX) [file ppat.1011827.s001.xlsx]

## Sheet: Fig.1
Fig.1A												Fig.1B												Fig.1C								Fig.1D	VSV qPCR											Fig.1E	VSV titer (×10^5)
IFN-β	WT					Usp12-/-						ISG15	WT					Usp12-/-						IFN-β promoter	Vector			USP12				Time	WT					Usp12-/-						Time	WT
Ctrl	0	0	0	0	0	0	0	0	0	0		Ctrl	0	0	0	0	0	0	0	0	0	0		Ctrl	1.23	1.05	1.21	0.95	1.13	0.92		UI	0	0	0	0	0	0	0	0	0	0		12	1.95	2.036	2.049	2.412	2.182
VSV	357.573	329.886	354.941	332.821	319.431	346.675	313.016	354.526	315.477	339.674		VSV	0.9	1.12	0.94	0.99	1.05	0.52	0.49	0.65	0.46	0.54		VSV	12.26	14.31	13.03	13.36	12.11	14.54		12	1300.44	1358.83	1332.37	1330.94	1380.99	1944.01	1633.02	1784.27	1637.23	1876.23		24	1.47	1.148	1.317	1.186	1.121
SeV	339.997	306.178	345.036	316.174	331.542	361.809	306.145	303.964	293.68	299.43		SeV	0.89	1.03	0.9	0.79	0.84	0.64	0.57	0.44	0.47	0.56		SeV	13.32	14.38	12.96	13.14	13.39	15.28		24	797.425	697.766	779.477	772.188	683.783	1203.18	1021.65	1173.87	1319.33	1235.05
Poly(I:C)	194.069	219.946	167.394	212.391	188.258	203.77	197.22	213.044	193.652	198.169		Poly(I:C)	0.6	0.56	0.65	0.59	0.78	0.3	0.36	0.29	0.38	0.41		Poly(I:C)	10.34	9.6	10.04	8.36	11.52	10.03															HSV titer(×10^5)
HSV	422.791	454.611	407.115	362.918	357.795	211.072	221.036	194.411	154.968	218.269		HSV	1.03	1.15	1.19	1.24	1.32	0.41	0.6	0.34	0.56	0.46		HSV	6.05	6.57	4.91	15.31	15.38	14.21			HSV qPCR											Time	WT
CMV	381.747	354.923	339.12	354.098	387.015	170.63	169.979	189.661	191.989	174.912		CMV	0.79	0.96	0.84	0.97	0.93	0.41	0.44	0.36	0.46	0.39		CMV	5.03	6.45	6	11.79	13.26	10.72		Time	WT					Usp12-/-						12	2.31	2.271	2.593	2.58	2.598
Poly(dA:dT)	225.183	223.806	210.238	205.881	169.743	122.429	103.706	97.0391	90.4414	94.4302		Poly(dA:dT)	0.41	0.43	0.43	0.39	0.43	0.24	0.26	0.26	0.24	0.24		Poly(dA:dT)	3.77	4.29	3.1	8.45	7.95	8.96		UI	0	0	0	0	0	0	0	0	0	0		24	1.219	1.466	1.149	1.376	1.116
																																12	1091.45	1224.11	1094.5	1240.97	1122.71	1739.91	1840.19	1756.34	1873.74	1712.52
CCL5	WT					Usp12-/-						MX1	WT					Usp12-/-						NF-κB promoter	Vector			USP12				24	718.886	630.092	709.464	797.757	792.483	1299.62	1391.83	1352.92	1356.04	1191.6
Ctrl	0	0	0	0	0	0	0	0	0	0		Ctrl	0	0	0	0	0	0	0	0	0	0		Ctrl	1.21	0.98	1.18	0.85	1.21	0.94
VSV	375.835	398.538	457.645	401.058	446.373	426.012	413.054	398.954	410.818	475.139		VSV	1.09	0.97	1.09	1.07	0.8	0.46	0.5	0.44	0.53	0.5		VSV	7.93	6.28	7.29	6.29	7.53	6.24
SeV	386.313	420.529	408.468	397.912	378.737	440.572	418.151	456.66	446.17	409.593		SeV	1.21	1.12	1.09	1.01	1.13	0.56	0.53	0.39	0.61	0.49		SeV	5.19	6.31	5.88	6.88	5.88	6.73
Poly(I:C)	265.447	291.734	295.349	341.08	293.451	317.024	282.433	329.886	230.687	286.199		Poly(I:C)	0.63	0.51	0.66	0.66	0.59	0.35	0.31	0.33	0.35	0.37		Poly(I:C)	3.93	4.1	4.38	3.58	3.9	3.93
HSV	380.045	397.432	394.717	376.76	360.846	194.294	170.95	197.557	180.652	172.9		HSV	1.63	1.59	1.32	1.59	1.45	0.58	0.61	0.47	0.63	0.66		HSV	3.68	4.3	4.5	8.21	7.46	7.91
CMV	378.208	383.361	382.351	356.752	358.858	168.661	165.69	180.016	130.323	124.474		CMV	0.81	1.11	0.89	0.78	0.8	0.4	0.42	0.41	0.44	0.4		CMV	3.28	2.92	3.28	5.52	7.04	5.31
Poly(dA:dT)	179.206	199.037	178.074	207.259	175.171	95.5581	93.5802	83.0114	113.832	109.415		Poly(dA:dT)	0.67	0.7	0.71	0.65	0.68	0.37	0.37	0.4	0.4	0.38		Poly(dA:dT)	2.69	2.59	2.55	4.42	4	4.48
IL-6	WT					Usp12-/-						IFIT1	WT					Usp12-/-						IRSE promoter	Vector			USP12
Ctrl	0	0	0	0	0	0	0	0	0	0		Ctrl	0	0	0	0	0	0	0	0	0	0		Ctrl	0.98	0.84	1.21	0.91	1.1	0.99
VSV	659.782	616.183	636.299	604.491	653.319	488.812	453.382	412.049	404.215	355.798		VSV	1.19	0.85	1.03	1.07	0.88	0.38	0.4	0.42	0.42	0.41		VSV	7.38	6.99	7.78	10.37	9.26	9.19
SeV	674.435	692.216	692.173	632.404	611.69	429.575	469.778	447.828	429.37	470.11		SeV	1.76	1.9	1.85	2.05	1.72	1.17	0.98	0.86	1.06	0.91		SeV	6.03	5.91	6.13	9.77	9.03	7.75
Poly(I:C)	308.189	345.899	347.219	351.033	350.004	174.78	206.693	230.554	247.799	181.152		Poly(I:C)	0.5	0.46	0.62	0.6	0.58	0.29	0.31	0.37	0.36	0.35		Poly(I:C)	4.7	5.07	4.87	6.17	6.46	5.61
HSV	579.012	560.665	576.11	592.822	531.051	288.001	273.829	306.698	307.14	296.435		HSV	1.35	1.04	1.13	1.19	1.21	0.4	0.41	0.5	0.66	0.51		HSV	5.72	5.3	6.34	11.08	10.86	11.02
CMV	694.561	656.813	682.581	657.387	652.298	315.567	259.071	307.359	292.23	285.53		CMV	0.79	0.83	0.82	0.81	0.81	0.45	0.3	0.44	0.31	0.42		CMV	5.27	4.49	3.79	8.13	7.98	9.63
Poly(dA:dT)	367.75	319.646	364.22	295.507	314.773	146.716	169.482	154.043	182.107	191.256		Poly(dA:dT)	0.71	0.81	0.77	0.57	0.71	0.34	0.28	0.3	0.36	0.28		Poly(dA:dT)	3.38	3.06	2.92	4.41	5.91	5.82
[truncated: 5 more columns]

## Sheet: Fig.2
Fig.2A												Fig.2B												Fig.2C								Fig.2D	VSV qPCR											Fig.2E	VSV titer (×10^5)
IFN-β	WT					siUsp12						ISG15	WT					siUsp12						IFN-β promoter	Vector			USP12				Time	WT					siUsp12						Time	WT
Ctrl	0	0	0	0	0	0	0	0	0	0		Ctrl	0	0	0	0	0	0	0	0	0	0		Ctrl	0.9	0.98	0.88	0.98	0.92	1.1		UI	0	0	0	0	0	0	0	0	0	0		12	0.86139	1.09819	1.02049	1.15223	0.977415
VSV	232.862	251.525	247.311	259.113	241.864	276.525	225.104	237.953	283.969	246.994		VSV	1.2	0.86	1.06	0.93	0.96	0.55	0.68	0.63	0.66	0.59		VSV	14.7925	13.9769	15.6336	17.9291	15.7652	14.6739		12	881.731	922.066	861.475	866.588	926.018	1187.28	1262.26	1270.74	1244.94	1317.91		24	0.582223	0.412107	0.626979	0.552456	0.745794
SeV	186.547	230.525	229.713	226.79	225.142	210.673	202.777	205.131	235.424	193.358		SeV	0.91	0.97	0.82	0.96	0.93	0.47	0.48	0.51	0.5	0.42		SeV	13.2858	14.8264	15.105	14.3535	14.5545	13.9614		24	604.579	693.375	527.496	598.583	634.089	939.195	822.363	856.213	887.29	962.809			HSV titer (×10^5)
Poly(I:C)	156.001	162.665	142.191	198.284	180.917	174.936	146.909	183.947	165.33	162.547		Poly(I:C)	0.63	0.68	0.71	0.64	0.66	0.35	0.36	0.35	0.36	0.36		Poly(I:C)	8.74518	10.5869	9.41203	8.8748	8.68881	9.06724
HSV	261.049	204.755	275.291	268.786	219.857	135.907	143.342	131.722	145.832	152.227		HSV	1.7	1.44	1.79	1.53	1.87	0.53	0.49	0.43	0.52	0.46		HSV	8.77906	8.71267	7.87286	14.6141	13.8016	15.7691			HSV qPCR											Time	WT
CMV	212.163	222.909	227.343	232.534	246.598	117.738	125.747	129.709	128.564	141.03		CMV	1.14	1.07	1.18	1.02	1.09	0.36	0.34	0.45	0.37	0.52		CMV	6.7969	6.60522	6.64032	13.8546	15.4365	13.5973		Time	WT					siUsp12						12	0.763962	0.828769	0.872011	0.68652	0.95188
Poly(dA:dT)	174.251	154.698	138.938	150.923	170.823	74.1506	78.1399	90.8284	85.6149	79.6815		Poly(dA:dT)	0.74	0.75	0.66	0.72	0.71	0.28	0.3	0.29	0.31	0.31		Poly(dA:dT)	4.14519	3.61927	3.98087	7.18623	8.89928	7.74645		UI	0	0	0	0	0	0	0	0	0	0		24	0.50044	0.6692	0.413622	0.439978	0.465382
																																12	604.65	689.311	765.034	725.143	695.498	937.749	1211.8	1101.59	1241.01	1192.65
CCL5	WT					siUsp12						MX1	WT					siUsp12						NF-κB promoter	Vector			USP12				24	497.074	568.987	434.146	551.606	560.805	980.979	664.944	726.845	857.697	872.729
Ctrl	0	0	0	0	0	0	0	0	0	0		Ctrl	0	0	0	0	0	0	0	0	0	0		Ctrl	1.25	1.3	0.95	0.92	1.11	0.97
VSV	344.749	344.261	325.221	341.183	340.001	423.228	369.13	341.847	294.415	408.4		VSV	0.98	0.94	1.08	1.03	0.97	0.52	0.47	0.52	0.48	0.48		VSV	4.87134	6.15436	5.61412	5.90264	5.35655	5.97158
SeV	325.676	308.685	343.2	331.568	318.617	337.364	341.553	329.196	382.593	330.001		SeV	1.08	1.55	1.35	1.45	1.15	0.75	0.78	0.72	0.66	0.7		SeV	7.0425	6.495	6.21017	7.16673	7.7125	6.58826
Poly(I:C)	235.201	219.166	215.328	207.171	242.571	242.78	226.172	257.808	211.38	223.972		Poly(I:C)	0.63	0.67	0.62	0.6	0.58	0.37	0.39	0.43	0.4	0.41		Poly(I:C)	4.00252	4.29006	4.1762	4.39412	4.18959	4.15435
HSV	388.23	326.132	349.727	338.315	376.298	203.598	192.396	190.56	203.628	172.143		HSV	2.03	2.23	2.5	1.95	1.75	0.8	0.7	0.63	0.7	0.79		HSV	3.75727	3.71711	3.27002	6.4291	6.06057	6.56454
CMV	300.336	317.262	302.468	334.469	269.14	158.556	165.304	169.586	185.768	126.716		CMV	1.25	1.34	1.52	1.25	1.29	0.41	0.57	0.46	0.48	0.37		CMV	3.3548	3.46067	3.12133	6.10389	5.99778	6.74088
Poly(dA:dT)	185.497	191.213	195.22	179.043	195.967	113.114	119.932	107.398	112.136	72.7939		Poly(dA:dT)	0.81	0.85	0.85	0.71	0.79	0.31	0.29	0.3	0.28	0.26		Poly(dA:dT)	2.57011	2.47518	2.60803	3.98893	4.22404	4.27617
IL-6	WT					siUsp12						IFIT1	WT					siUsp12						IRSE promoter	Vector			USP12
Ctrl	0	0	0	0	0	0	0	0	0	0		Ctrl	0	0	0	0	0	0	0	0	0	0		Ctrl	0.98	1.21	0.89	0.95	0.95	1.1
VSV	522.663	576.315	464.289	554.33	471.894	440.493	465.029	430.219	481.863	457.942		VSV	0.83	0.87	1.14	1.09	1.08	0.58	0.67	0.59	0.61	0.55		VSV	8.19537	6.33945	7.1529	12.8833	13.1038	14.1819
SeV	597.925	584.863	531.272	548.494	557.845	595.574	515.03	540.346	483.599	533.877		SeV	1.41	1.39	1.55	1.58	1.37	0.86	0.92	0.58	0.82	0.78		SeV	7.73678	8.12245	7.08314	10.7099	10.7162	12.1492
Poly(I:C)	313.971	341.352	370.081	339.151	360.182	357.528	300.88	335.191	346.606	359.24		Poly(I:C)	0.58	0.7	0.71	0.73	0.82	0.35	0.36	0.44	0.43	0.42		Poly(I:C)	5.44831	6.05789	4.69454	7.05557	8.00168	8.36744
HSV	688.364	529.323	523.733	559.357	485.187	367.981	331.06	339.489	315.121	344.214		HSV	2.04	1.95	1.65	1.79	1.59	0.75	0.71	0.57	0.82	0.91		HSV	4.38416	3.85078	4.26344	9.55539	10.0644	9.8686
CMV	451.446	478.073	554.964	489.38	512.044	298.125	284.052	261.398	286.404	262.77		CMV	0.75	0.93	0.91	0.96	0.84	0.37	0.37	0.35	0.37	0.37		CMV	4.98364	4.80777	4.68938	11.8981	9.99405	9.66978
Poly(dA:dT)	326.17	322.15	305.089	338.417	324.839	209.881	217.91	196.339	186.998	212.877		Poly(dA:dT)	0.68	0.66	0.69	0.7	0.65	0.23	0.25	0.26	0.24	0.25		Poly(dA:dT)	2.83387	2.68649	2.81555	5.26255	4.87879	5.21296
[truncated: 5 more columns]

## Sheet: Fig.3
Fig.3A	Survival Rate			Fig.3B												Fig.3E												Fig.3F
Days	WT	Usp12-/-		IFN-β	WT					Usp12-/-						IFN-β	WT					Usp12-/-						ISG15	WT					Usp12-/-
6	1			PBS	0	0	0	0	0	0	0	0	0	0		Spleen	1	1.05	0.93	0.92	1.11	0.4	0.55	0.51	0.47	0.42		Spleen	1.06	0.96	0.91	1.07	0.99	0.44	0.37	0.36	0.43	0.36
6	1			HSV	329.191	285.616	301.731	357.532	275.75	155.209	103.457	174.12	126.047	126.505		Lung	1.95	1.56	1.81	1.72	1.69	0.9	0.94	1.17	1.04	1.05		Lung	1.97	1.93	1.97	1.98	1.68	0.73	0.7	0.65	0.72	0.54
7	1
7	1			IL-6	WT					Usp12-/-						IL-6	WT					Usp12-/-						MX1	WT					Usp12-/-
8	1			PBS	51.174	50.847	49.798	41.86	54.595	38.3211	35.8855	45.6118	53.5812	54.1073		Spleen	0.96	0.91	0.97	1.08	1.14	0.34	0.2	0.22	0.47	0.49		Spleen	0.97	1.18	0.99	1.01	0.85	0.4	0.4	0.33	0.44	0.34
8	1			HSV	591.174	550.847	589.798	471.86	524.595	188.321	195.886	225.612	283.581	224.107		Lung	1.59	1.64	1.88	1.69	1.74	0.89	0.98	0.88	0.76	1		Lung	1.82	1.92	1.8	1.53	1.8	0.79	0.61	0.42	0.72	0.52
10	1
12	0																											IFIT1	WT					Usp12-/-
12	0																											Spleen	1.02	0.91	1.03	1.16	0.88	0.43	0.35	0.44	0.43	0.47
12	0																											Lung	1.88	2.32	1.94	1.97	2.04	0.6	0.77	0.77	0.89	0.83
4		1
4		1
4		1
5		1
5		1
6		1
6		1
7		1
7		1
7		1

## Sheet: Fig.4
Fig.4A								Fig.4B	IFN-β promoter									Fig.4C	IFN-β											Fig.4D	IFN-β
A-1	Vector			USP12				Ctrl	STING	STING+USP12-1	STING+USP12-2	STING+USP12-3	STING+IFI16	STING+IFI16+USP12-1	STING+IFI16+USP12-2	STING+IFI16+USP12-3		cGAMP	WT					Usp12-/-						cGAMP	siNC					siUsp12
Ctrl	0.85	1.1	1.05	1.23	1.15	0.95												0	0	0	0	0	0	0	0	0	0	0		0	0	0	0	0	0	0	0	0	0	0
RIG-I	26.35	29.65	37.25	36.21	27.48	32.1		0.96	24.39	25.72	23.77	25.81	37.07	46.81	53.72	56.47		5	103.95	105.27	98	98.65	70.67	103.53	113.34	99.26	94.63	112.44		5	78.66	92.59	71.9	85.65	76.28	80.37	77.41	76.65	84.17	87.46
MAVS	54.25	48.25	64.25	55.58	67.25	50.3		1.05	28.99	23.37	24.95	23.64	35.34	49.79	56.04	55.28		20	179.21	212.86	178.86	205	190.51	195.53	206.71	184.83	219.4	213.11		20	160.03	147.4	119.36	140.83	135.55	169.36	157.79	140.91	134.78	157.84
IRF3	46.25	34.58	45.25	40.25	39.35	35.24		0.99	19.77	26.65	26.63	21.44	34.93	42.83	60.07	66.63		40	343.42	369.2	330.59	355.27	351.87	350.81	371.11	375.38	361.4	336.68		40	206.23	213.36	214.01	232.88	210.95	224.74	230.76	184.81	244.59	230.24
IRF7	72.24	68.36	65.35	63.32	74.12	68.25
									ISRE promoter									Fig.4C	IL-6											Fig.4C	IL-6
A-2	Vector			USP12				Ctrl	STING	STING+USP12-1	STING+USP12-2	STING+USP12-3	STING+IFI16	STING+IFI16+USP12-1	STING+IFI16+USP12-2	STING+IFI16+USP12-3		cGAMP	WT					Usp12-/-						cGAMP	siNC					siUsp12
Ctrl	0.94	1.24	1.82	0.86	1.02	1.35												0	0	0	0	0	0	0	0	0	0	0		0	0	0	0	0	0	0	0	0	0	0
cGAS+STING	46.25	59.36	42.25	55.32	60.15	48.36		0.98	19.5	20.19	16.44	18.65	33.37	50.47	48.34	52.94		5	155.57	144.6	157.74	137.98	156.36	161.6	143.71	159.87	148.29	153.43		5	176.37	143.68	179.09	153.09	176.64	175.89	153.93	172.14	157.97	155
STING	28.36	24.28	32.36	27.69	25.14	33.41		0.94	20.04	18.68	19.23	20.27	35.96	48.59	52.8	59.66		20	363.26	396.17	345.6	375.68	386.57	398.4	322.98	385.78	385.48	369.43		20	316.66	332.51	313.96	282.97	305.19	314.09	309.37	347.11	293.09	284.03
TBK1	42.25	50.36	47.25	47.36	52.24	55.21		1.12	18.05	21.43	21.49	20.31	36.78	44.95	55.25	66.36		40	434.71	552.57	536.96	447.79	492.54	420.15	442.2	514.49	472.78	466.12		40	391.53	427.81	366.13	383.41	402.15	388.66	437.23	393.49	414.63	376.76
A-3	WT			USP12					NF-κB promoter
Ctrl	0.94	1.24	1.82	0.86	1.02	1.35		Ctrl	STING	STING+USP12-1	STING+USP12-2	STING+USP12-3	STING+IFI16	STING+IFI16+USP12-1	STING+IFI16+USP12-2	STING+IFI16+USP12-3
TLR9-MyD88	25.36	18.25	20.32	22.15	15.69	19.35
IFI16+STING	32.36	36.28	33.36	48.69	55.14	52.41		1.05	18.74	19.21	19.87	19.13	24.77	30.21	40.37	37.93
DDX41+STING	36.69	43.25	40.25	35.32	38.69	40.25		1.03	16.67	17.41	15.96	19.9	26.77	33.58	35.35	43.94
								0.92	20.53	16.4	18.67	17.75	28.61	27.88	34.2	38.6

## Sheet: Fig.5
Fig.5C								Fig.5E
Time (h)	WT			Usp12-/-				Time (h)	WT			Usp12-/-
0	0.95	1.1	0.95	1.21	0.84	1.01		0	1.25	1.36	1.44	0.76	0.95	0.86
3	1.35	1.57	1.26	1.25	1.32	1.26		3	0.92	0.74	0.8	0.45	0.42	0.38
6	2.21	2.05	1.96	1.63	1.71	1.83		6	0.48	0.4	0.46	0.2	0.27	0.25
12	2.42	2.29	2.59	1.81	2.12	1.98		12	0.35	0.28	0.41	0.15	0.12	0.17
Fig.5D								Fig.5F
Time (h)	WT			Usp12-/-					WT			Usp12-/-
0	0.45	0.38	0.52	0.25	0.18	0.3		-	1.05	1.12	1.08	0.58	0.64	0.5
3	0.62	0.65	0.58	0.56	0.48	0.35		MG132	1.35	1.45	1.42	1.44	1.45	1.31
6	1.12	0.89	0.98	0.74	0.65	0.54		BafA1	1.25	1.34	1.45	0.76	0.65	0.68
12	1.24	1.34	1.19	0.55	0.64	0.71

## Sheet: Fig.6
Fig.6A										Fig.6C
V5-USP12	-	1	5	10	-	-	-	-		ISG15	WT			Usp12-/-
V5-USP12C48A	-	-	-	-	-	1	5	10		Vector	0.98	1.08	0.96	0.43	0.44	0.39
Flag-p204	+	+	+	+	+	+	+	+		USP12	1.25	1.36	1.29	1.35	1.48	1.24
	0.2	0.52	0.95	1.26	0.1	0.25	0.36	0.41		USP12C48A	1.15	1.24	1.09	0.54	0.48	0.42
	0.18	0.58	1.02	1.35	0.11	0.28	0.41	0.55
	0.12	0.46	0.87	1.31	0.14	0.22	0.35	0.44		MX1	WT			Usp12-/-
										Vector	0.95	0.91	1.14	0.36	0.41	0.37
Fig.6B										USP12	1.35	1.41	1.26	1.36	1.43	1.24
IFN-β	WT			Usp12-/-						USP12C48A	1.14	1.24	1.08	0.45	0.51	0.42
Vector	423.441	371.435	395.886	192.54	205.829	166.781
USP12	467.749	418.648	469.049	453.421	395.029	434.366
USP12C48A	334.698	382.108	407.666	257.612	243.88	217.119				Fig.6D
										qPCR	WT			Usp12-/-
IL-6	WT			Usp12-/-						Vector	1211.16	1162.25	1086.36	1785.25	1815.54	1978.34
Vector	573.381	605.243	572.644	266.69	254.307	223.215				USP12	972.101	812.738	998.697	924.798	849.502	963.825
USP12	758.009	734.307	671.989	680.259	739.46	633.737				USP12C48A	1134.63	1075.22	1090.13	1556.11	1502.03	1712.51
USP12C48A	642.244	577.522	601.654	356.406	320.138	275.429
										Titer (×10^5)	WT			Usp12-/-
										Vector	2.45316	2.49304	2.90071	3.88359	3.99619	4.3701
										USP12	1.71798	1.96389	2.12495	2.12179	1.69108	1.96027
										USP12C48A	2.0432	2.53042	2.2585	3.80239	3.27768	3.46497

## Sheet: Fig.7
Fig.7A	IFN-β				Fig.7B												Fig.7D
WT	Usp12-/-	p204-/-	Usp12-/-p204-/-		IFN-β	WT					p204-/-						p-IRF3/IRF3	WT			Usp12-/-
428.1	225.18	147.96	158.04		Vector	361.193	411.688	383.382	349.975	386.809	149.933	162.131	163.952	139.394	142.914		Vector	0.65	0.58	0.5	0.28	0.2	0.19
387.85	190.05	163.32	182.25		USP12	441.813	433.126	421.63	483.929	493.509	177.164	189.259	161.826	175.605	150.017		p204	1.22	1.11	1.04	1.26	1.01	1.08
407.48	201.82	156.15	142.53
					IL-6	WT					p204-/-						p-p65/p65	WT			Usp12-/-
	IL-6				Vector	619.96	548.408	645.521	579.519	547.65	238.736	209.868	233.714	195.603	234.623		Vector	0.58	0.42	0.4	0.25	0.32	0.27
WT	Usp12-/-	p204-/-	Usp12-/-p204-/-		USP12	682.551	704.528	828.528	730.607	700.464	231.74	228.242	266.907	291.009	269.444		p204	0.98	1.05	0.92	0.98	0.9	1.12
598.1	235.18	201.96	195.04
627.85	258.05	210.32	218.25		Fig.7C
573.48	243.82	189.15	223.53		IFN-β	WT					Usp12-/-
					Vector	352.306	402.078	352.198	393.976	368.874	201.483	194.935	162.687	160.799	158.656
					p204	502.787	564.389	543.365	553.979	526.142	549.402	625.837	585.031	531.008	583.035
					IL-6	WT					Usp12-/-
					Vector	626.121	627.465	670.78	635.141	573.597	210.339	266.284	243.392	234.592	228.139
					p204	964.644	845.364	820.629	811.23	884.024	957.147	892.103	730.167	882.389	901.773

## Sheet: S1_Fig
S1_Fig A					S1_Fig C
Time	WT				Time	WT			p65i			IRF3i			p65i+IRF3i			STAT1i
0	0.86	1.05	1.09		0	0.86	1.05	1.09	0.89	1.01	1.21	1.11	1.23	0.98	1.24	1.01	1.12	0.87	1.12	1.05
3	2.34	2.76	2.56		6	6.09	6.24	7.24	3.95	3.22	3.42	4.01	4.88	4.95	2.25	2.35	2.51	5.78	6.24	6.89
6	5.51	6.24	7.65
12	4.89	5.39	6.74		S1_Fig D
					Time	WT			p65i			IRF3i			p65i+IRF3i			STAT1i
					0	0.51	0.38	0.45	0.25	0.25	0.2	0.21	0.21	0.18	0.11	0.31	0.15	0.25	0.39	0.24
					12	1.12	1.32	1.47	0.55	0.74	0.68	0.85	0.74	0.81	0.55	0.41	0.61	1.32	1.44	1.48

## Sheet: S2_Fig
S2_Fig A												S2_Fig B													S2_Fig C	VSV qPCR											S2_Fig D	VSV titer (×10^5)
IFN-β	WT					Usp12-/-						ISG15	WT					Usp12-/-							Time	WT					Usp12-/-						Time	WT					Usp12-/-
Ctrl	0	0	0	0	0	0	0	0	0	0		Ctrl	0	0	0	0	0	0	0	0	0	0			UI	0	0	0	0	0	0	0	0	0	0		12	1.23	1.22	1.12	1.08	1.25	1.93	2.01	1.98	2.06	1.96
VSV	469.545	502.244	533.852	493.212	482.019	503.673	538.17	457.71	488.363	460.084		VSV	0.93	1.06	0.94	0.97	1.1	0.64	0.56	0.68	0.52	0.59			12	868.2	899.31	954.35	1013.61	986.95	1294.27	1240.98	1308.36	1357.9	1354.9		24	0.68	0.82	0.73	0.6	0.74	1.46	1.35	1.52	1.53	1.48
SeV	459.937	533.452	496.968	497.278	460.019	490.688	462.909	501.968	480.499	543.512		SeV	1.47	1.53	1.41	1.64	1.57	1.03	0.89	0.77	1.04	0.88			24	565.61	614.77	627.37	586.44	575.54	887.05	866.72	963.3	928.96	897.14
Poly(I:C)	361.604	353.169	376.736	350.073	351.787	334.887	387.843	335.039	388.102	361.083		Poly(I:C)	0.69	0.72	0.86	1.01	0.73	0.48	0.41	0.35	0.39	0.49																HSV titer (×10^5)
HSV	586.792	576.488	496.254	574.841	534.759	252.509	264.212	220.362	268.801	279.065		HSV	1.05	1.18	1.23	1.24	1.07	0.37	0.38	0.3	0.44	0.41				HSV qPCR											Time	WT					Usp12-/-
CMV	586.244	691.137	613.073	575.457	583.54	286.933	299.32	293.004	315.097	284.531		CMV	1.27	1.21	1.08	1.14	1.3	0.57	0.53	0.54	0.58	0.49			Time	WT					Usp12-/-						12	1.56	1.6	1.47	1.54	1.55	3.55	3.24	3.4	3.09	3.41
Poly(dA:dT)	280.856	303.45	312.28	254.966	284.808	145.303	141.86	163.766	162.835	149.237		Poly(dA:dT)	0.66	0.79	0.86	0.83	0.78	0.51	0.43	0.47	0.46	0.46			UI	0	0	0	0	0	0	0	0	0	0		24	0.75	0.77	0.68	0.8	0.78	1.85	1.89	2.05	1.83	2.06
																									12	818.75	837.57	886.25	870.39	779.7	1465.87	1591.46	1596.09	1460.98	1539.49
CCL5	WT					Usp12-/-						MX1	WT					Usp12-/-							24	393.85	537.12	491.06	521.16	571	970.72	1007.28	1019.65	1075.83	993.91
Ctrl	0	0	0	0	0	0	0	0	0	0		Ctrl	0	0	0	0	0	0	0	0	0	0
VSV	714.728	755.042	798.18	795.542	768.359	761.533	790.87	779.387	820.771	753.384		VSV	1	0.99	1.12	1.21	0.69	0.49	0.57	0.63	0.68	0.53
SeV	791.396	702.386	791.147	732.774	827	867.302	823.729	756.028	727.899	730.535		SeV	0.91	0.9	0.8	0.88	1.01	0.52	0.5	0.48	0.49	0.49
Poly(I:C)	372.984	423.179	445.984	447.367	344.107	397.29	397.573	412.103	422.485	390.991		Poly(I:C)	0.77	0.65	0.6	0.7	0.67	0.38	0.38	0.4	0.39	0.41
HSV	693.284	775.594	695.454	733.92	710.143	323.443	292.684	318.673	341.522	314.726		HSV	1.41	1.46	1.5	1.56	1.5	0.6	0.6	0.51	0.64	0.7
CMV	796.912	845.726	796.71	810.847	762.475	474.59	461.101	495.473	381.987	465.469		CMV	1.26	1.02	1.08	1.24	1.31	0.45	0.39	0.45	0.4	0.59
Poly(dA:dT)	381.274	380.341	385.081	440.189	429.735	217.652	215.156	256.629	259.642	283.404		Poly(dA:dT)	0.84	0.9	0.62	0.74	0.67	0.34	0.37	0.35	0.33	0.35
IL-6	WT					Usp12-/-						IFIT1	WT					Usp12-/-
Ctrl	0	0	0	0	0	0	0	0	0	0		Ctrl	0	0	0	0	0	0	0	0	0	0
VSV	1028.12	895.544	932.466	885.87	855.756	884.571	837.213	824.948	841.75	924.612		VSV	1.19	0.85	1.03	1.07	0.88	0.38	0.4	0.42	0.42	0.41
SeV	991.992	1093.13	1149.56	1176.78	1200.13	1087.94	993.777	1103.38	1133.82	1138.06		SeV	1.76	1.9	1.85	2.05	1.72	1.17	0.98	0.86	1.06	0.91
Poly(I:C)	568.345	559.555	641.139	561.434	618.891	663.323	617.631	608.821	594.773	635.639		Poly(I:C)	0.5	0.46	0.62	0.6	0.58	0.29	0.31	0.37	0.36	0.35
HSV	758.259	751.89	823.973	820.003	786.379	471.267	434.296	354.461	396.086	439.619		HSV	1.35	1.04	1.13	1.19	1.21	0.4	0.41	0.5	0.66	0.51
CMV	986.237	798.092	846.363	1002.5	896.084	474.837	494.255	561.503	499.494	462.426		CMV	0.79	0.83	0.82	0.81	0.81	0.45	0.3	0.44	0.31	0.42
Poly(dA:dT)	386.059	487.139	373.701	488.173	489.031	273.117	245.286	247.175	230.558	270.047		Poly(dA:dT)	0.71	0.81	0.77	0.57	0.71	0.34	0.28	0.3	0.36	0.28

## Sheet: S3_Fig
S3_Fig A
Time	WT
0	0.95	1.05	1
3	2.12	2.24	1.93
6	4.15	4.84	4.68
12	3.58	3.1	3.25

[truncated: 7 more sheets: S4_Fig, S5_Fig, S6_Fig, S7_Fig, S8_Fig, S9_Fig, S10_Fig]
